# Supplementary material for: SEEDSTICK is a Master Regulator of Development and Metabolism in the Arabidopsis Seed Coat
Source: PLoS Genet. 2014 Dec 18;10(12):e1004856. doi: 10.1371/journal.pgen.1004856 (PMC4270456; doi:10.1371/journal.pgen.1004856)
Supplement: S1 Table — List of 156 genes up-regulated in the stk mutant background according to the criteria described in the text. (XLS) [file pgen.1004856.s003.xls]

## Sheet: Foglio1
Supplemental Dataset 1. List of 156 genes up-regulated in the Arabidopsis thaliana stk mutant background (compared with wild type), according to the criteria described in the text.
Gene id	Differences	Fold change	PValue	Short_description
AT4G32850	2.00988	239.308	0.0431303	nuclear poly(a) polymerase
AT1G17890	2.17782	128.687	0.0421926	NAD(P)binding Rossmannfold superfamily protein
AT2G43180	2.16421	127.089	0.0344894	Phosphoenolpyruvate carboxylase family protein
AT3G46980	4.00886	62.8665	0.00423177	phosphate transporter 4;3
AT1G18270	5.09316	61.8914	0.00151587	ketosebisphosphate aldolase classII family protein
AT1G58180	3.58425	50.0814	0.0480136	beta carbonic anhydrase 6
AT4G18975	4.80621	47.2189	0.0028662	Pentatricopeptide repeat (PPR) superfamily protein
AT3G46600	10.3192	34.5857	0.00570128	GRAS family transcription factor
AT5G43930	3.6267	26.0879	0.00824293	Transducin family protein / WD40 repeat family protein
AT5G09805	2.29017	24.313	0.0463735	inflorescence deficient in abscission (IDA)like 3
AT2G21385	7.94068	22.7139	0.000142239
AT4G25230	4.95345	15.7224	0.00341433	RPM1 interacting protein 2
AT3G43505	6.11551	15.0363	0.0365821	lowmolecularweight cysteinerich 30
AT1G04430	2.43968	13.5168	0.0410513	SadenosylLmethioninedependent methyltransferases superfamily protein
AT5G53610	3.77748	13.4984	0.0128739	Carbohydratebinding X8 domain superfamily protein
AT1G73470	2.63073	12.2874	0.0383597
AT3G56130	3.67016	12.042	0.0150762	biotin/lipoyl attachment domaincontaining protein
AT1G75380	9.85214	12.0293	6.41022e-05	bifunctional nuclease in basal defense response 1
AT1G09130	9.4995	10.5668	0.000153875	ATPdependent caseinolytic (Clp) protease/crotonase family protein
AT5G05960	13.7273	10.1226	0.028313	Bifunctional inhibitor/lipidtransfer protein/seed storage 2S albumin superfamily protein
AT2G20597	3.18542	8.40203	0.0307776	Plant thionin family protein
AT2G02960	3.68684	8.32246	0.0158572	RING/FYVE/PHD zinc finger superfamily protein
AT1G62333	45.5236	8.19904	0.00144391
AT2G38900	43.4129	7.96635	0.043486	Serine protease inhibitor, potato inhibitor Itype family protein
AT5G07550	4.79847	7.92429	0.0436434	glycinerich protein 19
AT3G09950	5.04835	7.45333	0.00700866
AT1G56100	19.399	7.00204	8.75113e-05	Plant invertase/pectin methylesterase inhibitor superfamily protein
AT1G56415	14.5571	6.5344	0.029503	Expressed protein
AT2G29340	4.3859	6.48856	0.0159634	NADdependent epimerase/dehydratase family protein
AT3G21500	4.62193	6.3092	0.0285282	1deoxyDxylulose 5phosphate synthase 1
AT2G02147	14.8745	6.1251	0.0338423	lowmolecularweight cysteinerich 73
AT5G54220	8.20567	6.05957	0.0142545	Cysteinerich protein
AT2G24693	9.67889	5.94005	0.0296926	Protein of unknown function (PD694200)
AT4G18070	4.26268	5.83318	0.0210419
AT5G24316	6.43709	5.73197	0.04204	prolinerich family protein
AT2G20465	5.96178	5.56857	0.0300981	Molecular chaperone Hsp40/DnaJ family protein
AT5G14200	5.82438	5.50163	0.0182584	isopropylmalate dehydrogenase 1
AT3G59090	9.61612	5.3199	0.00323556
AT2G25185	4.35656	5.20794	0.0190681	Defensinlike (DEFL) family protein
AT2G33690	3.30238	5.19603	0.0407842	Late embryogenesis abundant protein, group 6
AT1G10745	3.30433	5.08752	0.0427419	Maternally expressed gene (MEG) family protein
AT4G10100	4.13915	4.99928	0.0377743	cofactor for nitrate, reductase and xanthine dehydrogenase 7
AT4G15735	42.2359	4.94566	0.0279275	SCRlike 10
AT5G63460	7.80225	4.92588	0.00598882	SAP domaincontaining protein
AT3G49780	15.0588	4.92144	0.0404914	phytosulfokine 4 precursor
AT1G13605	14.7557	4.91471	0.0120826
AT1G73650	3.09912	4.87638	0.0430171	Protein of unknown function (DUF1295)
AT5G61530	13.7914	4.81926	0.00171467	small G protein family protein / RhoGAP family protein
AT5G63087	16.7904	4.77027	0.0189752	Plant thionin family protein
AT3G01325	4.35913	4.70768	0.0257395	Expressed protein
AT1G49590	3.16871	4.63705	0.0435222	C2H2 and C2HC zinc fingers superfamily protein
AT4G08555	4.34505	4.6301	0.0226851
AT3G47836	13.1382	4.50605	0.0202368
AT1G63057	7.08303	4.43509	0.00410346
AT2G22990	25.4375	4.42933	0.00252923	sinapoylglucose 1
AT3G21850	5.67453	4.40497	0.0101126	SKP1like 9
AT3G24510	15.2433	4.40312	0.0398818	Defensinlike (DEFL) family protein
AT4G19905	8.61809	4.39357	0.0251303	lowmolecularweight cysteinerich 38
AT1G35516	7.59386	4.29875	0.00309974	myblike transcription factor family protein
AT5G46115	3.31252	4.2713	0.0495904
AT3G17611	3.77603	4.21278	0.0495035	RHOMBOIDlike protein 14
AT1G58055	10.4266	4.18847	0.0509398	Defensinlike (DEFL) family protein
AT5G40500	5.14457	4.15838	0.0479021
AT3G51325	4.44198	4.07203	0.0256538	RING/Ubox superfamily protein
AT1G73560	6.73681	3.94133	0.0168233	Bifunctional inhibitor/lipidtransfer protein/seed storage 2S albumin superfamily protein
AT2G04925	8.02769	3.89906	0.0299692	Putative membrane lipoprotein
AT1G77525	33.4897	3.85111	0.0133362
AT5G67620	10.9939	3.78482	0.00337265
AT2G45070	7.0385	3.78007	0.00891081	Preprotein translocase Sec, Sec61beta subunit protein
AT5G42235	5.05531	3.75985	0.0261468	Expressed protein
AT3G20470	253.658	3.70284	0.00177754	glycinerich protein 5
AT4G33666	9.51907	3.67132	0.0355098
AT5G01870	25.5177	3.62626	0.00180705	Bifunctional inhibitor/lipidtransfer protein/seed storage 2S albumin superfamily protein
AT1G74660	4.87971	3.61658	0.0242601	mini zinc finger 1
AT1G27380	4.52351	3.60089	0.0278342	ROPinteractive CRIB motifcontaining protein 2
AT2G15340	6.75202	3.54641	0.0281532	glycinerich protein
AT5G51105	114.469	3.41205	0.000504506	Protein of unknown function (DUF1278)
AT1G70490	4.39205	3.41046	0.0343196	Rasrelated small GTPbinding family protein
AT2G05520	11.873	3.38498	0.0392202	glycinerich protein 3
AT3G27030	5.95406	3.37193	0.0244525
AT5G15802	5.94883	3.36918	0.0506692
AT1G75410	4.91592	3.33305	0.0252981	BEL1like homeodomain 3
AT1G02940	5.69616	3.32731	0.0167529	glutathione Stransferase (class phi) 5
AT5G05390	12.1551	3.31446	0.0050551	laccase 12
AT1G02160	12.4226	3.30881	0.0232638	Cox19 family protein (CHCH motif)
AT3G05741	4.32917	3.10712	0.044528	Plant invertase/pectin methylesterase inhibitor superfamily protein
AT1G10740	15.1039	3.0934	0.00011419	alpha/betaHydrolases superfamily protein
AT4G35725	10.3272	3.0898	0.0400983
AT1G61255	13.576	3.05326	0.0124438
AT1G32770	2.63022	3.04595	0.0169753	NAC domain containing protein 12
AT3G49307	4.74344	3.03351	0.0391684	Expressed protein
AT1G12180	9.29536	2.97915	0.00374267
AT1G09370	6.49956	2.97743	0.014835	Plant invertase/pectin methylesterase inhibitor superfamily protein
AT2G21195	5.81421	2.95811	0.0400667
AT4G12040	4.43066	2.93995	0.0450757	A20/AN1like zinc finger family protein
AT5G41010	10.6973	2.90849	0.0502749	DNA directed RNA polymerase, 7 kDa subunit
AT1G66200	71.9957	2.82125	0.00272484	glutamine synthase clone F11
AT3G19550	13.1888	2.78028	0.016398
AT4G32105	12.2234	2.72596	0.017949	Beta1,3NAcetylglucosaminyltransferase family protein
AT3G49270	45.7417	2.72197	4.44716e+10
AT1G63110	11.8921	2.72076	0.00151183	GPI transamidase subunit PIGU
AT4G15750	190.708	2.71093	9.44972e+10	Plant invertase/pectin methylesterase inhibitor superfamily protein
AT1G13650	5.3002	2.66112	0.0373116
AT3G03270	26.7884	2.59361	0.000805751	Adenine nucleotide alpha hydrolaseslike superfamily protein
AT3G08770	1663.67	2.52741	0	lipid transfer protein 6
AT2G02870	5.42885	2.5184	0.0439013	Galactose oxidase/kelch repeat superfamily protein
AT5G01190	6.66194	2.49874	0.0182057	laccase 10
AT5G43150	20.3522	2.47812	0.0200354
AT1G22790	5.36131	2.45754	0.0444708
AT2G15050	5.3463	2.44935	0.0470598	lipid transfer protein
AT4G39260	11.9114	2.44075	0.0357153	cold, circadian rhythm, and RNA binding 1
AT5G35550	3.89687	2.43338	0.0349496	Duplicated homeodomainlike superfamily protein
AT3G18850	12.6215	2.43146	0.0460935	lysophosphatidyl acyltransferase 5
AT5G49550	6.95768	2.42979	0.0403446
AT4G22890	39.6798	2.40572	1.30255e+06	PGR5LIKE A
AT2G43050	7.79376	2.38639	0.0170171	Plant invertase/pectin methylesterase inhibitor superfamily
AT4G12960	1909.05	2.37466	2.11726e-05	Gamma interferon responsive lysosomal thiol (GILT) reductase family protein
AT4G22880	29.7192	2.35792	3.19708e+06	leucoanthocyanidin dioxygenase
AT3G59030	8.08774	2.35359	0.0151903	MATE efflux family protein
AT1G80380	29.4457	2.33028	0.0110237	Ploop containing nucleoside triphosphate hydrolases superfamily protein
AT5G65670	10.3438	2.25476	0.0131908	indole3acetic acid inducible 9
AT1G20680	8.89707	2.2293	0.0139151	Protein of unknown function (DUF833)
AT5G42800	26.131	2.19867	2.74772e-05	dihydroflavonol 4reductase
AT1G61720	45.2177	2.17835	2.53978e+08	NAD(P)binding Rossmannfold superfamily protein
AT1G08380	577.512	2.17814	0.0143221	photosystem I subunit O
AT2G32690	87.2988	2.16787	1.58815e+08	glycinerich protein 23
AT5G22460	15.7584	2.141	0.00151425	alpha/betaHydrolases superfamily protein
AT1G65480	28.5094	2.11957	2.06824e-05	PEBP (phosphatidylethanolaminebinding protein) family protein
AT1G33800	10.833	2.09394	0.00803243	Protein of unknown function (DUF579)
AT5G59310	1371.52	2.09039	0.000803652	lipid transfer protein 4
AT1G24540	8.17022	2.08934	0.0216751	cytochrome P450, family 86, subfamily C, polypeptide 1
AT1G34580	6.79778	2.07913	0.0403719	Major facilitator superfamily protein
AT1G14430	10.8281	2.07507	0.00949346	glyoxal oxidaserelated protein
AT1G73600	63.5489	2.06764	3.66681e+10	SadenosylLmethioninedependent methyltransferases superfamily protein
AT2G45990	7.06865	2.06721	0.0442656
AT3G09390	392.413	2.04983	0.0424275	metallothionein 2A
AT1G29660	23.909	2.04679	0.000132103	GDSLlike Lipase/Acylhydrolase superfamily protein
AT1G16390	12.5383	2.03577	0.00631613	organic cation/carnitine transporter 3
AT5G62290	2.04952	0	0.0497095	nucleotidesensitive chloride conductance regulator (ICln) family protein
AT3G18750	1.88354	0	0.0494711	with no lysine (K) kinase 6
AT5G66040	2.10901	0	0.0429765	sulfurtransferase protein 16
AT1G22920	2.12881	0	0.0390746	COP9 signalosome 5A
AT4G38970	2.24612	0	0.0348913	fructosebisphosphate aldolase 2
AT2G21250	2.08428	0	0.0348395	NAD(P)linked oxidoreductase superfamily protein
AT5G57270	2.3881	0	0.0252284	Core2/Ibranching beta1,6Nacetylglucosaminyltransferase family protein
AT4G28770	2.62348	0	0.0181557	Tetraspanin family protein
AT1G66240	3.22363	0	0.0180427	homolog of antioxidant 1
AT2G05830	2.90247	0	0.0144715	NagB/RpiA/CoA transferaselike superfamily protein
AT3G29160	3.85523	0	0.00596115	SNF1 kinase homolog 11
AT5G53120	4.8721	0	0.00209836	spermidine synthase 3
AT5G53300	82.3466	0	0.0004987	ubiquitinconjugating enzyme 10
AT3G55770	6.79922	0	0.000190327	GATA type zinc finger transcription factor family protein
AT1G70370	20.7581	0	0.000188972	polygalacturonase 2
AT2G22670	7.70726	0	0.000104101	indoleacetic acidinduced protein 8
AT4G13940	118.678	0	1.32201e-05	SadenosylLhomocysteine hydrolase
AT3G13460	34.6682	0	7.17835e+08	evolutionarily conserved Cterminal region 2
