# Supplementary material for: SEEDSTICK is a Master Regulator of Development and Metabolism in the Arabidopsis Seed Coat
Source: PLoS Genet. 2014 Dec 18;10(12):e1004856. doi: 10.1371/journal.pgen.1004856 (PMC4270456; doi:10.1371/journal.pgen.1004856)
Supplement: S2 Table — List of 90 genes down-regulated in the stk mutant background according to the criteria described in the text. (XLS) [file pgen.1004856.s004.xls]

## Sheet: Foglio1
Supplemental Dataset 2. List of 90 genes down-regulated in the Arabidopsis thaliana stk mutant background (compared with wild type), according to the criteria described in the text.
Gene id	Differences	Fold change	PValue	Short_description
AT5G59430	-5.54157	-33.8987	0.00118491	telomeric repeat binding protein 1
AT1G53480	-13.7541	-31.2667	3.50368e-07	mto 1 responding down 1
AT1G78780	-2.51962	-27.9689	0.0270959	pathogenesis-related family protein
AT5G47080	-6.98838	-17.6192	0.000389061	casein kinase II beta chain 1
AT1G20696	-40.1461	-17.0897	4.62e-15	high mobility group B3
AT5G46630	-3.77829	-16.2846	0.0226914	Clathrin adaptor complexes medium subunit family protein
AT1G71690	-10.6905	-14.5096	1.19572e-05	Protein of unknown function (DUF579)
AT1G10650	-2.49244	-13.2764	0.036247	SBP (S-ribonuclease binding protein) family protein
AT1G64790	-6.43179	-12.2381	0.000807392	ILITYHIA
AT1G59540	-3.46628	-11.1343	0.0153785	P-loop containing nucleoside triphosphate hydrolases superfamily protein
AT1G53490	-11.9827	-8.54978	1.12807e-05	RING/U-box superfamily protein
AT1G14570	-16.3736	-7.88187	7.41603e-06	UBX domain-containing protein
AT3G30720	-16.4845	-7.51874	3.13584e-07	qua-quine starch
AT1G47870	-2.95176	-6.61934	0.0379038	winged-helix DNA-binding transcription factor family protein
AT2G46640	-5.59046	-6.46778	0.0312346
AT4G09960	-21.3535	-4.91337	6.09232e-08	K-box region and MADS-box transcription factor family protein
AT5G55300	-6.26396	-4.85889	0.0072103	DNA topoisomerase I alpha
AT2G39000	-10.2215	-4.7565	0.000629303	Acyl-CoA N-acyltransferases (NAT) superfamily protein
AT1G01910	-23.1964	-4.60177	0.0239273	P-loop containing nucleoside triphosphate hydrolases superfamily protein
AT2G32710	-7.07135	-4.42037	0.00228561	Cyclin-dependent kinase inhibitor family protein
AT4G13100	-5.54338	-4.31465	0.0156779	RING/U-box superfamily protein
AT5G63440	-8.61173	-4.16172	0.0201547	Protein of unknown function (DUF167)
AT1G67840	-5.09387	-3.92653	0.00993118	chloroplast sensor kinase
AT1G79580	-5.31186	-3.90464	0.0357142	NAC (No Apical Meristem) domain transcriptional regulator superfamily protein
AT4G20440	-5.31186	-3.90464	0.0357142	small nuclear ribonucleoprotein associated protein B
AT4G17030	-3.15035	-3.89252	0.0486486	expansin-like B1
AT1G07840	-6.93944	-3.86963	0.0498448	Sas10/Utp3/C1D family
AT1G63110	-10.1584	-3.74979	0.0207423	GPI transamidase subunit PIG-U
AT1G74560	-4.3145	-3.69179	0.0217478	NAP1-related protein 1
AT2G44970	-4.9444	-3.6907	0.0425423	alpha/beta-Hydrolases superfamily protein
AT2G32580	-5.56829	-3.5576	0.0104937	Protein of unknown function (DUF1068)
AT3G49260	-9.33228	-3.508	0.000926291	IQ-domain 21
AT2G01100	-4.0427	-3.49873	0.033134
AT3G13060	-3.51234	-3.4043	0.0433949	evolutionarily conserved C-terminal region 5
AT1G76390	-4.77224	-3.36517	0.0190029	ARM repeat superfamily protein
AT4G21150	-38.1468	-3.35089	1.03776e-09	ribophorin II (RPN2) family protein
AT1G28395	-4.66429	-3.31404	0.0219431
AT1G05710	-4.94118	-3.29028	0.0257071	basic helix-loop-helix (bHLH) DNA-binding superfamily protein
AT4G35580	-5.52651	-3.18871	0.0359554	NAC transcription factor-like 9
AT1G63940	-5.46071	-3.16546	0.028098	monodehydroascorbate reductase 6
AT3G04630	-4.9073	-3.02398	0.0229985	WVD2-like 1
AT5G06510	-3.94021	-3.01202	0.0438015	nuclear factor Y, subunit A10
AT5G18420	-9.37939	-2.98933	0.00139627
AT1G78810	-3.70088	-2.98133	0.0445914
AT1G15340	-5.74036	-2.90649	0.0155056	methyl-CPG-binding domain 10
AT5G42230	-5.95224	-2.88878	0.0127151	serine carboxypeptidase-like 41
AT4G12890	-30.6947	-2.83524	0.0287326	Gamma interferon responsive lysosomal thiol (GILT) reductase family protein
AT5G63460	-6.522	-2.75442	0.0102504	SAP domain-containing protein
AT3G15980	-4.23668	-2.69276	0.0450556	Coatomer, beta' subunit
AT5G13670	-8.28168	-2.68855	0.00384848	nodulin MtN21 /EamA-like transporter family protein
AT3G13560	-6.12631	-2.56429	0.0148391	O-Glycosyl hydrolases family 17 protein
AT5G43270	-4.38851	-2.55229	0.0424938	squamosa promoter binding protein-like 2
AT5G48655	-6.34512	-2.52651	0.0151648	RING/U-box superfamily protein
AT3G04670	-6.00381	-2.4941	0.0199644	WRKY DNA-binding protein 39
AT1G78660	-4.58151	-2.48949	0.038322	gamma-glutamyl hydrolase 1
AT1G54630	-5.43358	-2.47933	0.0345636	acyl carrier protein 3
AT4G32250	-4.44068	-2.4758	0.047588	Protein kinase superfamily protein
AT2G43410	-5.14864	-2.45733	0.0309542	RNA binding
AT2G41710	-7.84001	-2.44615	0.00774718	Integrase-type DNA-binding superfamily protein
AT4G24800	-8.04317	-2.42985	0.025929	MA3 domain-containing protein
AT3G24180	-4.95789	-2.39919	0.0376647	Beta-glucosidase, GBA2 type family protein
AT1G73390	-10.8719	-2.38581	0.0110326	Endosomal targeting BRO1-like domain-containing protein
AT2G20990	-38.8202	-2.37361	0.00239791	synaptotagmin A
AT5G01010	-19.7461	-2.33458	0.00472452
AT1G04300	-6.86398	-2.33315	0.0144124	TRAF-like superfamily protein
AT5G49180	-44.4242	-2.29766	0.00349526	Plant invertase/pectin methylesterase inhibitor superfamily
AT4G13940	-149.646	-2.28004	2.67709e-08	S-adenosyl-L-homocysteine hydrolase
AT4G23860	-6.26436	-2.23844	0.0212966	PHD finger protein-related
AT5G11490	-4.78648	-2.23171	0.0474625	adaptin family protein
AT1G28710	-7.93039	-2.22366	0.0310909	Nucleotide-diphospho-sugar transferase family protein
AT5G07530	-6.08033	-2.21775	0.0382662	glycine rich protein 17
AT5G55390	-5.79366	-2.19862	0.0319589	ENHANCED DOWNY MILDEW 2
AT4G15530	-5.82652	-2.16391	0.0415536	pyruvate orthophosphate dikinase
AT5G46110	-22.4184	-2.14646	0.00142346	Glucose-6-phosphate/phosphate translocator-related
AT4G19110	-8.5779	-2.14136	0.00838004	Protein kinase superfamily protein
AT3G22142	-5.28708	-2.12922	0.0411909	Bifunctional inhibitor/lipid-transfer protein/seed storage 2S albumin superfamily protein
AT1G35140	-5.8359	-2.10518	0.0297898	Phosphate-responsive 1 family protein
AT2G33380	-5.20714	-2.08382	0.0465661	Caleosin-related family protein
AT5G42100	-11.5515	-2.0215	0.0210324	beta-1,3-glucanase_putative
AT1G10920	-1.94949	0	0.0493121	NB-ARC domain-containing disease resistance protein
AT1G29040	-2.19651	0	0.0355462
AT3G13790	-2.41354	0	0.0273054	Glycosyl hydrolases family 32 protein
AT1G79650	-2.67063	0	0.0196594	Rad23 UV excision repair protein family
AT1G67500	-2.92004	0	0.0141503	recovery protein 3
AT3G49430	-3.99934	0	0.00476743	SER/ARG-rich protein 34A
AT4G24460	-4.6301	0	0.00242275	CRT (chloroquine-resistance transporter)-like transporter 2
AT1G23520	-6.33117	0	0.000373081	Domain of unknown function (DUF220)
AT1G12900	-29.6829	0	2.48408e-08	glyceraldehyde 3-phosphate dehydrogenase A subunit 2
AT5G64130	-34.0397	0	1.569e-16	cAMP-regulated phosphoprotein 19-related protein
AT1G70830	-70.0847	0	3.08536e-32	MLP-like protein 28
